# Supplementary material for: Simplifying models and estimating grasp performance for comparing dynamic hand orthosis concepts
Source: PLoS One. 2019 Jul 25;14(7):e0220147. doi: 10.1371/journal.pone.0220147 (PMC6657863; doi:10.1371/journal.pone.0220147)
Supplement: S2 File — Matlab *.m-file, which uses the Dataset file and generates the results figure as displayed in this paper. (M) [file pone.0220147.s002.m]

%m-file to read out simulation and measured data for grasping force
%analysis of linkage-based hydraulically operated hand orthosis.
%
%Ronald Bos, r.a.bos@tudelft.nl
%September 2018
%
%Made with MATLAB 2017a
clearvars;

%% define variables/parameters
%cell with variables - first value is base value
varmat = {[63];...            %[mm] L_R
          [60, 40, 50];...    %[mm] L_T
          [15];...            %[mm] B_T
          [25]};...           %[mm] L_B
labs = {'LR'; 'LT'; 'BT'; 'LB'};
muf = 0.12;

pres = 12.5;                  %[bar] pressure
Obj = [60, 67.5, 75];         %[mm] DiamObj
studies = {'s', 'd', 'exp'};  %s(tatic), d(ynamic), exp(eriment)
npres = length(pres);
nO = length(Obj);
ns = length(studies);
filename = 'graspmodeldat';

%% cycle through all data and plot
%load data from file
load([filename,'.mat']);

cmap = [lines(3)];
lw = 3;
bw = 0.8;
plotnr = 99;

[mintd, mints] = deal(Inf);
[maxtd, maxts] = deal(0);

for nn = 1:size(varmat,1)
  npar = length(varmat{nn});
  if npar > 1
    plotnr = plotnr + 1;
    hf(plotnr) = figure(plotnr); clf;
    hf(plotnr).Name = labs{nn};
    lgndp1 = cell(1,npar);
    
    parvec = [varmat{1}(1), varmat{2}(1), varmat{3}(1), varmat{4}(1)];
    parnnsort = sort(varmat{nn},'descend');
    
    for oo = 1:nO
      for ss = 1:ns
        study = studies{ss};
        
        for pp = 1:npar
          parvec(nn) = parnnsort(pp);
          lgndp1{pp} = sprintf([labs{nn},' = %0.0f'],parnnsort(pp));
          
          [Fhold, thMCP, thPIP, Ecyl, Mratio] = deal(zeros(1,npres));
          Fspread = zeros(2,npres);
          for ii = 1:npres
            label = sprintf(['p%0.0f_',labs{1},'%0.0f_',labs{2},'%0.0f_',...
                             labs{3},'%0.0f_',labs{4},'%0.0f_','Obj%0.0f'],...
                ceil(pres(ii)*10)/10,parvec,Obj(oo));
            
            Fhold(ii) = dat.(study).(label).Fend;
            if ~strcmp(study,'exp')
              Fhold(ii) = muf*Fhold(ii);
              Mratio(ii) = dat.(study).(label).Mratio;
            else
              Mratio(ii) = NaN;
              Fspread(:,npres) = dat.(study).(label).Fspread.';
            end
            
            if strcmp(study,'s')
              telaps = dat.(study).(label).telaps;
              mints = min([mints, telaps]);
              maxts = max([maxts, telaps]);
            elseif strcmp(study,'d')
              telaps = dat.(study).(label).telaps;
              mintd = min([mintd, telaps]);
              maxtd = max([maxtd, telaps]);
            end
          end
          Fhold = Fhold/muf;
          Fspread = Fspread / muf;
          yval = (ss)*(npar+1) - pp;
          
          axF(oo) = subplot(nO,1,nO-oo+1); hold on;
          hbar(pp) = fill([0, 0, max(Fhold), max(Fhold), 0],...
               [yval-bw/2, yval+bw/2, yval+bw/2, yval-bw/2, yval-bw/2],...
               cmap(pp,:),'EdgeColor','none');

          if strcmp(study,'exp') && (npres == 1)
            line([Fspread(1,1), Fspread(1,1)], [yval-0.5*bw/2, yval+0.5*bw/2],...
              'Color','k');
            line([Fspread(1,1), Fspread(2,1)], [yval, yval],...
              'Color','k');
            line([Fspread(2,1), Fspread(2,1)], [yval-0.5*bw/2, yval+0.5*bw/2],...
              'Color','k');
          else
            text(max(Fhold),yval,num2str(mean(Mratio)),...
               'VerticalAlignment','middle','HorizontalAlignment','left');
          end
          hold off;
          
        end
      end
      
      axF(oo).XLabel.String = deal('F_{pull}');
      axF(oo).XLim = [0 90];
      axF(oo).YTick = ([1:ns]-1)*(npar+1) + (npar-1)/2 + 1;
      axF(oo).YTickLabel = studies;
      axF(oo).Title.String = sprintf('ObjDiam = %0.1fmm',Obj(oo));
    end
    
  end
end
